# Supplementary material for: Cortical correlates in upright dynamic and static balance in the elderly
Source: Sci Rep. 2021 Jul 8;11:14132. doi: 10.1038/s41598-021-93556-3 (PMC8266885; doi:10.1038/s41598-021-93556-3)
Supplement: Supplementary file 1 — Supplementary material 1 (xlsx 3673 KB) [file 41598_2021_93556_MOESM1_ESM.xlsx]

## Sheet: Title Page
Cortical correlates in upright dynamic and static balance in the elderly
Maria Rubega (1), Emanuela Formaggio (1), Roberto Di Marco (1), Margherita Bertuccelli (1), Stefano Tortora (2), Emanuele Menegatti (2), Manuela Cattelan (3), Paolo Bonato (4,5), Stefano Masiero (1,6), and Alessandra Del Felice (1,6),*
(1) Department of Neuroscience, Section of Rehabilitation, NEUROMOVE-Rehab Lab, University of Padua, Padova,35128, Italy
(2) Department of Information Engineering, University of Padua, Padova, 35131, Italy
(3) Department of Statistical Sciences, University of Padua, Padova, 35121, Italy
(4) Department of Physical Medicine Rehabilitation, Harvard Medical School, Spaulding Rehabilitation Hospital,Charlestown, Boston, MA, 02129, USA
(5) Wyss Institute for Biologically Inspired Engineering, Harvard University, Boston, MA, 02115, USA
(6) Padova Neuroscience Center, Padova, 35128, Italy
*alessandra.delfelice@unipd.it

## Sheet: DUAL-TASK
Cortical correlates in upright dynamic and static balance in the elderly
M. Rubega, et al
Supplementary Material: Statistics results
ELDERLY VS YOUNG UNDER SAME CONDITION DURING THE DUAL TASK - WILCOXON'S TEST RESULTS - ROIs that resulted significantly differ (p<0.05)
DELTA FREQUENCY BAND																		LEGEND
RED (FREQUENT) STIMULUS								YELLOW (ODD) STIMULUS									POWER SPECTRA median value:
FLAT (0%)		DOWN (-22%)		UP (+22%)		BB (core board)		FLAT		DOWN		UP		BB				ELDERLY > YOUNG
ROI	p_value	ROI	p_value	ROI	p_value	ROI	p_value	ROI	p_value	ROI	p_value	ROI	p_value	ROI	p_value			YOUNG > ELDERLY
22 (cingulum Post)	0.046401	33 (Postcentral L)	0.027396	15 (Supp motor Area)	0.02065					8 (Frontal Inf Oper R)	0.02065			25 (Lingual)	0.035952
27 (Occipital sup R)	0.046401									41 (Angular_L)	0.02065			34 (Postcentral_R)	0.046401
										42 (Angular_R)	0.027396
THETA FREQUENCY BAND
RED								YELLOW
FLAT		DOWN		UP		BB		FLAT		DOWN		UP		BB
ROI	p_value	ROI	p_value	ROI	p_value	ROI	p_value	ROI	p_value	ROI	p_value	ROI	p_value	ROI	p_value
7 Frontal Inf Oper L)	0.01522	8 (Frontal Inf Oper R)	0.035952	15 (Supp Motor Area)	0.007898	2 (Precental R)	0.01522	5 (Frontal_Sup_Orb_L)	0.046401			8 (Frontal Inf Oper R)	0.027396	34 (Postcentral_R)	0.027396
12 (Frontal Inf Orb R)	0.027396	10 (Frontal Inf Tri R))	0.035952	42 (Angular R)	0.02065	7 (Frontal Inf Oper L)	0.005512	9 (Frontal_Inf_Tri_L)	0.035952			10 (Frontal_Inf_Tri_R)	0.01522
		27 (Occipital Sup R)	0.035952			15 (Supp motor Area)	0.035952	23 (Calcarine)	0.02065			38 (Parietal_Inf_R)	0.035952
		36 (Parietal Sup R)	0.011107			44 (Paracentral_Lobule_L)	0.027396	36 (Parietal_Sup_R)	0.027396
								37 (Parietal_Inf_L)	0.027396
								42 (Angular_R)	0.035952
ALPHA FREQUENCY BAND
RED								YELLOW
FLAT		DOWN		UP		BB		FLAT		DOWN		UP		BB
ROI	p_value	ROI	p_value	ROI	p_value	ROI	p_value	ROI	p_value	ROI	p_value	ROI	p_value	ROI	p_value
21 (Cingulum_Mid)	0.035952	12 (Frontal Inf Orb R)	0.035952	16 (Frontal_Sup_Medial_L)	0.046401	20 (Cingulum_Ant)	0.02065	3 (Frontal_Sup_L)	0.01522	3 (Frontal_Sup_L)	0.035952			36 (Parietal_Sup_R)	0.02065
22 (Cingulum_Post)	0.011107			18 (Frontal_Med_Orb_L)	0.02065			16 (Frontal_Sup_Medial_L)	0.007898	4 (Frontal_Sup_R)	0.027396
27 (Occipital sup R)	0.027396			19 (Frontal_Med_Orb_R)	0.027396					26 (Occipital_Sup_L)	0.035952
				20 (Cingulum_Ant)	0.046401					42 (Angular_R)	0.027396
				30 (Occipital_Inf_L)	0.046401
BETA FREQUENCY BAND
RED								YELLOW
FLAT		DOWN		UP		BB		FLAT		DOWN		UP		BB
ROI	p_value	ROI	p_value	ROI	p_value	ROI	p_value	ROI	p_value	ROI	p_value	ROI	p_value	ROI	p_value
		34 (Postcentral_R)	0.02065			19 (Frontal_Med_Orb_R)	0.01522	5 (Frontal_Sup_Orb_L)	0.046401	18 (Frontal_Med_Orb_L)	0.046401	1 (Precentral_L)	0.035952	22 (Cingulum_Post)	0.027396
						37 (Parietal_Inf_L)	0.046401	45 (Paracentral_Lobule_R)	0.046401	25 (Lingual)	0.007898	3 (Frontal_Sup_L)	0.003702	31 (Occipital_Inf_R)	0.046401
												6 (Frontal_Sup_Orb_R)	0.027396
												7 (Frontal_Inf_Oper_L)	0.046401
GAMMA1 FREQUENCY BAND
RED								YELLOW
FLAT		DOWN		UP		BB		FLAT		DOWN		UP		BB
ROI	p_value	ROI	p_value	ROI	p_value	ROI	p_value	ROI	p_value	ROI	p_value	ROI	p_value	ROI	p_value
		1 (Precentral_L)	0.046401	10 (Frontal_Inf_Tri_R)	0.027396	6 (Frontal_Sup_Orb_R)	0.046401	25 (Lingual)	0.035952	8 (Frontal Inf Oper R)	0.01522	5 (Frontal_Sup_Orb_L)	0.035952	8 (Frontal Inf Oper R)	0.01522
		2 (Precentral_R)	0.035952	35 (Parietal_Sup_L)	0.01522	10 (Frontal_Inf_Tri_R)	0.02065	34 (Postcentral_R)	0.046401	21 (Cingulum_Mid)	0.027396	10 (Frontal_Inf_Tri_R)	0.035952	20 (Cingulum_Ant)	0.01522
		43 (Precuneus)	0.035952	43 (Precuneus)	0.035952	12 (Frontal_Inf_Orb_R)	0.003702	37 (Parietal_Inf_L)	0.003702	37 (Parietal_Inf_L)	0.002468
		45 (Paracentral_Lobule_R)	0.011107			15 (Supp motor Area)	0.046401			44 (Paracentral_Lobule_L)	0.002468
										45 (Paracentral_Lobule_R)	0.01522
GAMMA2 FREQUENCY BAND
RED								YELLOW
FLAT		DOWN		UP		BB		FLAT		DOWN		UP		BB
ROI	p_value	ROI	p_value	ROI	p_value	ROI	p_value	ROI	p_value	ROI	p_value	ROI	p_value	ROI	p_value
12 (Frontal_Inf_Orb_R)	0.007898			5 (Frontal_Sup_Orb_L)	0.027396			17 (Frontal_Sup_Medial_R)	0.011107	4 (Frontal_Sup_R)	0.035952			7 (Frontal_Inf_Oper_L)	0.02065
24 (Cuneus)	0.046401			12 (Frontal_Inf_Orb_R)	0.046401			18 (Frontal_Med_Orb_L)	0.01522	33 (Postcentral_L)	0.046401			13 (Rolandic_Oper_L)	0.027396
36 (Parietal_Sup_R)	0.011107			18 (Frontal_Med_Orb_L)	0.046401			33 (Postcentral_L)	0.046401	37 (Parietal_Inf_L)	0.035952			20 (Cingulum_Ant)	0.027396
				36 (Parietal_Sup_R)	0.01522					45 (Paracentral_Lobule_R)	0.007898			22 (Cingulum_Post)	0.011107
														23 (Calcarine)	0.027396
														25 (Lingual)	0.002468

## Sheet: BASELINE - POSTURAL TASK
Cortical correlates in upright dynamic and static balance in the elderly
M. Rubega, et al
Supplementary Material: Statistics results
ELDERLY VS YOUNG UNDER SAME CONDITION DURING THE POSTURAL TASK - WILCOXON'S TEST RESULTS - ROIs that resulted significantly differ (p<0.05)
										LEGEND
DELTA FREQUENCY BAND									POWER SPECTRA median value:
FLAT		DOWN		UP		BB				ELDERLY > YOUNG
ROI	p_value	ROI	p_value	ROI	p_value	ROI	p_value			YOUNG > ELDERLY
4 (Frontal_Sup_R)	0.005512	24 (Cuneus)	0.035952
16 (Frontal_Sup_Medial_L)	0.000576	27 (Occipital_Sup_R)	0.005512
17 (Frontal_Sup_Medial_R)	0.000576	29 (Occipital_Mid_R)	0.02065
20 (Cingulum_Ant)	0.003702	36 (Parietal_Sup_R)	0.007898
24 (Cuneus)	0.007898	45 (Paracentral_Lobule_R)	0.046401
26 (Occipital_Sup_L)	0.011107
27 (Occipital_Sup_R)	0.011107
35 (Parietal_Sup_L)	0.046401
45 (Paracentral_Lobule_R)	0.035952
THETA FREQUENCY BAND
FLAT		DOWN		UP		BB
ROI	p_value	ROI	p_value	ROI	p_value	ROI	p_value
		24 (Cuneus)	0.02065	24 (Cuneus)	.027396	22 (Cingulum_Post)	0.027396
		27 (Occipital_Sup_R)	0.02065	27 (Occipital_Sup_R)	0.011107	24 (Cuneus)	0.027396
		29 (Occipital_Mid_R)	0.005512			27 (Occipital_Sup_R)	0.011107
		36 (Parietal_Sup_R)	0.011107			29 (Occipital_Mid_R)	0.02065
						38 (Parietal_Inf_R)	0.007898
ALPHA FREQUENCY BAND
FLAT		DOWN		UP		BB
ROI	p_value	ROI	p_value	ROI	p_value	ROI	p_value
4 (Frontal_Sup_R)	0.027396	1 (Precentral_L)	0.035952	25 (Lingual)	0.01522	17 (Frontal_Sup_Medial_R)	0.046401
16 (Frontal_Sup_Medial_L)	0.046401	30 (Occipital_Inf_L)	0.005512
17 (Frontal_Sup_Medial_R)	0.005512
23 (Calcarine)	0.02065
30 (Occipital_Inf_L)	0.02065
BETA FREQUENCY BAND
FLAT		DOWN		UP		BB
ROI	p_value	ROI	p_value	ROI	p_value	ROI	p_value
4 (Frontal_Sup_R)	0.01522	23 (Calcarine)	0.01522	23 (Calcarine)	0.035952
16 (Frontal_Sup_Medial_L)	0.000576	24 (Cuneus)	0.035952
17 (Frontal_Sup_Medial_R)	0.005512	41 (Angular_L)	0.005512
18 (Frontal_Med_Orb_L)	0.011107	42 (Angular_R)	0.035952
19 (Frontal_Med_Orb_R)	0.02065
20 (Cingulum_Ant)	0.005512
23 (Calcarine)	0.001563
LOW GAMMA FREQUENCY BAND
FLAT		DOWN		UP		BB
ROI	p_value	ROI	p_value	ROI	p_value	ROI	p_value
15 (Supp_Motor_Area)	0.002468	22 (Cingulum_Post)	0.027396
16 (Frontal_Sup_Medial_L)	0.005512	24 (Cuneus)	0.000987
17 (Frontal_Sup_Medial_R)	0.000329	27 (Occipital_Sup_R)	0.000987
20 (Cingulum_Ant)	0.005512	29 (Occipital_Mid_R)	0.007898
22 (Cingulum_Post)	0.027396	36 (Parietal_Sup_R)	0.002468
23 (Calcarine)	0.011107	38 (Parietal_Inf_R)	0.027396
24 (Cuneus)	0.000329	42 (Angular_R)	0.02065
26 (Occipital_Sup_L)	0.011107	43 (Precuneus)	0.01522
27 (Occipital_Sup_R)	0.011107	45 (Paracentral_Lobule_R)	0.046401
36 (Parietal_Sup_R)	0.007898
38 (Parietal_Inf_R)	0.000576
42 (Angular_R)	0.002468
43 (Precuneus)	0.035952
45 (Paracentral_Lobule_R)	0.046401
HIGH GAMMA FREQUENCY BAND
FLAT		DOWN		UP		BB
ROI	p_value	ROI	p_value	ROI	p_value	ROI	p_value
15 (Supp_Motor_Area)	0.003702	24 (Cuneus)	0.000987
16 (Frontal_Sup_Medial_L)	0.011107	27 (Occipital_Sup_R)	0.000987
17 (Frontal_Sup_Medial_R)	0.000987	29 (Occipital_Mid_R)	0.007898
20 (Cingulum_Ant)	0.005512	36 (Parietal_Sup_R)	0.01522
21 (Cingulum_Mid)	0.027396	42 (Angular_R)	0.035952
22 (Cingulum_Post)	0.01522	43 (Precuneus)	0.027396
23 (Calcarine)	0.011107	45 (Paracentral_Lobule_R)	0.046401
24 (Cuneus)	0.000165
25 (Lingual)	0.027396
26 (Occipital_Sup_L)	0.02065
27 (Occipital_Sup_R)	0.001563
35 (Parietal_Sup_L)	0.01522
36 (Parietal_Sup_R)	0.000987
38 (Parietal_Inf_R)	.000165
42 (Angular_R)	0.000987
43 (Precuneus)	0.027396
45 (Paracentral_Lobule_R)	0.027396

## Sheet: 0% vs CORE BOARD  intra sbjs
Cortical correlates in upright dynamic and static balance in the elderly
M. Rubega, et al
Supplementary Material: Statistics results
ELDERLY: 0 % (FLAT) VS BALANCE BOARD - WILCOXON'S TEST RESULTS						YOUNG: 0 % (FLAT) VS BALANCE BOARD - WILCOXON'S TEST RESULTS
YELLOW (ODD STIMULUS)			WITHOUT VISUAL TASK			YELLOW (ODD STIMULUS)			WITHOUT VISUAL TASK			POWER SPECTRA median value:
DELTA FREQUENCY BAND													FLAT > CORE BOARD
													CORE BOARD > FLAT
ROI	p_value								ROI	p_value
13 (Rolandic_Oper_L)	0.011719								22 (Cingulum_Post)	0.0234
27 (Occipital_Sup_R)	0.019531								35 (Parietal_Sup_L)	0.0156
34 (Postcentral_R)	0.003906								43 (Precuneus)	0.0234
36 (Parietal_Sup_R)	0.019531								44 (Paracentral_Lobule_L)	0.0391
45 (Paracentral_Lobule_R)	0.039062								45 (Paracentral_Lobule_R)	0.0156
THETA FREQUENCY BAND
ROI	p_value		ROI	p_value		ROI	p_value		ROI	p_value
27 (Occipital_Sup_R)	0.019531		2 (Precentral_R)	0.0273		3 (Frontal_Sup_L)	0.0391		45 (Paracentral_Lobule_R)	0.0391
34 (Postcentral_R)	0.019531		24 (Cuneus)	0.0391		5 (Frontal_Sup_Orb_L)	0.0391
			27 (Occipital_Sup_R)	0.0273		16 (Frontal_Sup_Medial_L)	0.0391
						23 (Calcarine)	0.0078
						24 (Cuneus)	0.0156
						36 (Parietal_Sup_R)	0.0078
						43 (Precuneus)	0.0234
ALPHA FREQUENCY BAND
ROI	p_value		ROI	p_value		ROI	p_value		ROI	p_value
31 (Occipital_Inf_R)	0.019531		15 (Supp_Motor_Area)	0.0117		17 (Frontal_Sup_Medial_R)	0.0234		1 (Precentral_L)	0.0078
34 (Postcentral_R)	0.003906		21 (Cingulum_Mid)	0.0273		21 (Cingulum_Mid)	0.0391		2 (Precentral_R)	0.0391
			26 (Occipital_Sup_L)	0.0273					4 (Frontal_Sup_R)	0.0234
			34 (Postcentral_R)	0.0195					33 (Postcentral_L)	0.0078
			35 (Parietal_Sup_L)	0.0195					35 (Parietal_Sup_L)	0.0078
			36 (Parietal_Sup_R)	0.0273					36 (Parietal_Sup_R)	0.0391
			38 (Parietal_Inf_R)	0.0039					39 (SupraMarginal_L)	0.0078
			39 (SupraMarginal_L)	0.0273					41 (Angular_L)	0.0391
			40 (SupraMarginal_R)	0.0391					43 (Precuneus)	0.0234
			42 (Angular_R)	0.0117					44 (Paracentral_Lobule_L)	0.0078
			43 (Precuneus)	0.0391					45 (Paracentral_Lobule_R)	0.0391
			44 (Paracentral_Lobule_L)	0.0117
			45 (Paracentral_Lobule_R)	0.0078
BETA FREQUENCY BAND
ROI	p_value		ROI	p_value		ROI	p_value		ROI	p_value
36 (Parietal_Sup_R)	0.027344		2 (Precentral_R)	0.0391		3 (Frontal_Sup_L)	0.0391		2 (Precentral_R)	0.0391
45 (Paracentral_Lobule_R)	0.019531		15 (Supp_Motor_Area)	0.0391					15 (Supp_Motor_Area)	0.0234
			35 (Parietal_Sup_L)	0.0391					22 (Cingulum_Post)	0.0391
			37 (Parietal_Inf_L)	0.0273					37 (Parietal_Inf_L)	0.0156
			44 (Paracentral_Lobule_L)	0.0273					41 (Angular_L)	0.0156
									44 (Paracentral_Lobule_L)	0.0391
LOW GAMMA FREQUENCY BAND
ROI	p_value
13 (Rolandic_Oper_L)	0.039062
34 (Postcentral_R)	0.039062
37 (Parietal_Inf_L)	0.019531
HIGH GAMMA FREQUENCY BAND
ROI	p_value					ROI	p_value		ROI	p_value
10 (Frontal_Inf_Tri_R)	0.003906					23 (Calcarine)	0.0156		15 (Supp_Motor_Area)	0.0391
33 (Postcentral_L)	0.019531					25 (Lingual)	0.0391		16 (Frontal_Sup_Medial_L)	0.0391
34 (Postcentral_R)	0.019531					26 (Occipital_Sup_L)	0.0391		17 (Frontal_Sup_Medial_R)	0.0234
37 (Parietal_Inf_L)	0.039062								20 (Cingulum_Ant)	0.0078
									35 (Parietal_Sup_L)	0.0391

## Sheet: Schema of the experiment
Cortical correlates in upright dynamic and static balance in the elderly
M. Rubega, et al
Supplementary Material: Schema of the timeline of the experimental protocol
Supplementary Material: Figure representing the participants' position during both the dynamic and static balance tasks
a) We used a “rocker” balance board which has a flat and rectangular shape with a semi-cylindrical base. Due to its semi-cylindrical stationary base, it has a range of motion limited to one direction (anteroposterior or medio-lateral depending on how the board is positioned).
b) Static postural test: the subject was upright on level ground c) Dynamic postural test: the subject was instructed to maintain balance on the 50 cm2 1 degree-of-freedom wooden core board d) Static postural test: +22% condition, the subject was instructed to stand on an incline surface at +12◦ e) Static postural test: -22% condition, the subject was instructed to stand on an incline surface at …

## Sheet: EMG RMS results 
Cortical correlates in upright dynamic and static balance in the elderly
M. Rubega, et al
Supplementary Material: Root Mean Square EMG results
Supplementary Material: Root Mean Square EMG results divided per task
Task on 0% plane	RMS divided by median(MVC)
RMS values from “raw” signals
Task on -22% plane (toes down)	RMS divided by median(MVC)
RMS values from “raw” signals
Task on +22% plane (toes up)	RMS divided by median(MVC)
RMS values from “raw” signals
Task on balance board	RMS divided by median(MVC)
RMS values from “raw” signals
